# Supplementary material for: De novo mutation rates at the single-mutation resolution in a human HBB gene region associated with adaptation and genetic disease
Source: Genome Res. 2022 Mar;32(3):488–98. doi: 10.1101/gr.276103.121 (PMC8896469; doi:10.1101/gr.276103.121)
Supplement: Supplemental Material [file supp_gr.276103.121_Supplementary_Datasheets.zip]

Archive with 44 entries (44 files):
- SD10_AFR3_HBB_Bsu36I-untreated.txt
- SD11_AFR3_HBD_Bsu36I-treated.txt
- SD12_AFR3_HBD_Bsu36I-untreated.txt
- SD13_AFR4_HBB_Bsu36I-treated.txt
- SD14_AFR4_HBB_Bsu36I-untreated.txt
- SD15_AFR4_HBD_Bsu36I-treated.txt
- SD16_AFR4_HBD_Bsu36I-untreated.txt
- SD17_AFR5_HBB_Bsu36I-treated.txt
- SD18_AFR5_HBB_Bsu36I-untreated.txt
- SD19_AFR5_HBD_Bsu36I-treated.txt
- SD1_AFR1_HBB_Bsu36I-treated.txt
- SD20_AFR5_HBD_Bsu36I-untreated.txt
- SD21_AFR6_HBB_Bsu36I-treated.txt
- SD22_AFR6_HBB_Bsu36I-untreated.txt
- SD23_AFR6_HBD_Bsu36I-treated.txt
- SD24_AFR6_HBD_Bsu36I-untreated.txt
- SD25_AFR7_HBB_Bsu36I-treated.txt
- SD26_AFR7_HBB_Bsu36I-untreated.txt
- SD27_AFR7_HBD_Bsu36I-treated.txt
- SD28_AFR7_HBD_Bsu36I-untreated.txt
- SD29_EUR1_HBB_Bsu36I-treated.txt
- SD2_AFR1_HBB_Bsu36I-untreated.txt
- SD30_EUR1_HBB_Bsu36I-untreated.txt
- SD31_EUR1_HBD_Bsu36I-treated.txt
- SD32_EUR1_HBD_Bsu36I-untreated.txt
- SD33_EUR2_HBB_Bsu36I-treated.txt
- SD34_EUR2_HBB_Bsu36I-untreated.txt
- SD35_EUR2_HBD_Bsu36I-treated.txt
- SD36_EUR2_HBD_Bsu36I-untreated.txt
- SD37_EUR3_HBB_Bsu36I-treated.txt
- SD38_EUR3_HBB_Bsu36I-untreated.txt
- SD39_EUR3_HBD_Bsu36I-treated.txt
- SD3_AFR1_HBD_Bsu36I-treated.txt
- SD40_EUR3_HBD_Bsu36I-untreated.txt
- SD41_EUR4_HBB_Bsu36I-treated.txt
- SD42_EUR4_HBB_Bsu36I-untreated.txt
- SD43_EUR4_HBD_Bsu36I-treated.txt
- SD44_EUR4_HBD_Bsu36I-untreated.txt
- SD4_AFR1_HBD_Bsu36I-untreated.txt
- SD5_AFR2_HBB_Bsu36I-treated.txt
- SD6_AFR2_HBB_Bsu36I-untreated.txt
- SD7_AFR2_HBD_Bsu36I-treated.txt
- SD8_AFR2_HBD_Bsu36I-untreated.txt
- SD9_AFR3_HBB_Bsu36I-treated.txt
