# Supplementary material for: De novo mutation rates at the single-mutation resolution in a human HBB gene region associated with adaptation and genetic disease
Source: Genome Res. 2022 Mar;32(3):488–98. doi: 10.1101/gr.276103.121 (PMC8896469; doi:10.1101/gr.276103.121)
Supplement: Supplemental Material [file supp_gr.276103.121_SUPPLEMENTAL_v1.1.zip]

Archive with 37 entries (34 files):
- bwa9.sh
- bwa_job9.sh
- concatenate_partfiles.sh
- consensus_15.py
- consensus_15.sh
- consensus_cutoffs_15.py
- create_dummy_genome5.py
- create_dummy_genome5.sh
- fastq-filter_job_3.sh
- filter-PE4.sh
- filter-SE4.sh
- mapper_write-SE-or-PE-list_11.py
- sam_to_mutation-list-3.py
- sam_to_mutation-list-3.sh
- sam_to_mutation-table_5.0.py
- sam_to_mutation-table_5.0.sh
- setting_1-PE.sh
- setting_1-SE.sh
- sort2.py
- sort2.sh
- tb2.py
- tb2.pyc
- trim7.py
- trim7.sh
- wildcard_adapters_1.fa
- design/
- design/factors_table.txt
- design/params_1.sh
- design/Readme_design.md
- design/samples_table.txt
- documents/
- documents/Parameter_file_preparation.pdf
- documents/Pipeline_guide.pdf
- documents/Quick_run.pdf
- more_scripts/
- more_scripts/Readme_joining.md
- more_scripts/samples_table_0.txt
