# Supplementary material for: De novo mutation rates at the single-mutation resolution in a human HBB gene region associated with adaptation and genetic disease
Source: Genome Res. 2022 Mar;32(3):488–98. doi: 10.1101/gr.276103.121 (PMC8896469; doi:10.1101/gr.276103.121)
Supplement: Supplemental Material [file supp_gr.276103.121_SUPPLEMENTAL_v1.1.zip › concatenate_partfiles.sh]

# A wrapper script to generate merging scripts for partial ".fastq" input files

in1=more_scripts/samples_table_0.txt
out1=more_scripts/samples_table_0.sh

python mapper_write-SE-or-PE-list_11.py --input_table "$in1" --output_script "$out1" --concatenate_partfiles --output_dir "../raw_concatenated"
