# Supplementary material for: De novo mutation rates at the single-mutation resolution in a human HBB gene region associated with adaptation and genetic disease
Source: Genome Res. 2022 Mar;32(3):488–98. doi: 10.1101/gr.276103.121 (PMC8896469; doi:10.1101/gr.276103.121)
Supplement: Supplemental Material [file supp_gr.276103.121_SUPPLEMENTAL_v1.1.zip › consensus_15.py]

import re
import re
import sys
from tb2 import tb

''' 
This script summarizes mutation counts per read family (group of reads sharing same primary barcode).
####
Input table format:

   Each BC5 family can be represented by one or more lines, where each line stores statistics of a single mutation.
   WT families (not containing any mutation in any of the reads) are represented by a single row containing whole family statistics.
   
   If specific BC5 group includes both reads with and without mutations, then the WT statistics are stored in one of the lines, and 
   the other line/s store mutation/s statistics.
    
   For lines that store mutation statistics:
   
   * ID                             = BC5 string
   * Mutation                       = mutation string
   * Mutation_count                 = reads counts with mutations
   * HQ_mutation_count              = hiqh-quality reads counts with mutations
   * Total_count                    = total reads counts
   * HQ_total_count                 = total hiqh-quality reads counts
   * Mutation_freq                  = Mutation frequency calcluated as HQ_mutation_count/Total_HQ_reads,
                                      where Total_HQ_reads denotes the total count of non-mutated reads in specific position.
   
   **  barcode3_IDs                 = BC3 strings types, linked to mutations, semicolon separated
   **  barcode3_HQ_mut_counts       = high quality reads counts (semicolon separated, corresponding to barcode3_IDs)
   **  barcode3_existing            = number of different types of BC3 strings, linked to mutations
   **  barcode3_missing             = Deprecated, showed amount of reads in the family with missing BC3
   **  barcode3_HQ_mut_freq         = freqeuncy of mutations in each BC3 string, (semicolon separated, corresponding to barcode3_IDs)
   
   *** barcode3_all                 = all BC3 strings types
   *** barcode3_all_counts          = reads counts (semicolon separated, corresponding to barcode3_all)
   *** barcode3_all_WTcounts        = reads counts linked to WT positions, or reads without mutations, (semicolon separated, corresponding to barcode3_all)
   *** barcode3_all_WTcount         = number of different types of BC3 strings linked to WT positions, or reads without mutations.
   *** barcode3_missing_all_WTcount = Deprecated
   
   For lines that store WT statistics (reads with no mutations at all):
  
   * barcode3_all_WTcounts, barcode3_all_WTcounts, barcode3_missing_all_WTcount are **NA**. Their equivalents are: 
   * barcode3_all_WTcounts         ->  barcode3_HQ_mut_counts
   * barcode3_all_WTcount          ->  barcode3_existing
   * barcode3_missing_all_WTcount  =  Deprecated
   
'''
# Convert 'NA' values to '0'
def float1(x):
    if x=='NA': x=0
    return(float(x))

# Calculate frequnecy of WT reads in read families w/ mutations
def wt_freq(positions,freqs):
    pos_freq={}
    if len(positions)==len(freqs):
        for i in range(len(positions)):
            if pos_freq.get(positions[i],"")=="": pos_freq[positions[i]]= float1(freqs[i])
            else: pos_freq[positions[i]] = pos_freq[positions[i]] + float1(freqs[i])
        wt_freq1=[ 1.0 - pos_freq[positions[i]] for i in range(len(positions))]
    else: sys.exit('Expected equal size arrays of mut positions and their frequences')
    return wt_freq1

# Return counts of BC3 associated with more than a single read
def casesAboveMinimunCount(countsStr,minCount):
    def int1(x): return(int(x) if str(x)!="NA" else 0) # Expecting "NA" when no HQ mutation is found
    counts1 = map(int1,countsStr.split(";"))
    return sum([c > minCount for c in counts1])    

# Summarize consensus statistics (mutation and WT counts) per BC5 read family
def consensus(m_,translationStartSite):
    t=tb(cols)
    m_1 = t.ne(m_,'Mutation',"WT")
    m_2 = t.eq(m_,'Mutation',"WT")
    HQmutations_found=False
    
    # Mutations are found in the read family
    if(len(m_1) > 0):
        if sum(map(int,t.sel(m_1,'HQ_mutation_count'))) > 0:
            HQmutations_found=True
    if HQmutations_found:
        positions_to_sort=[int(re.match(r'.*?(\d+).*?',x).group(1)) for x in t.sel(m_1,'Mutation')]
        m_1 = t.ins(m_1,'pos',positions_to_sort)
        m_1 = t.sort(m_1,'pos')
        mut = [(re.match(r'.*?([A-Za-z\-]+).*?',x).group(1)) for x in t.sel(m_1,'Mutation')]
        pos=t.sel(m_1,'pos')
        checkConflicts=[True if (int(pos[c])==int(pos[c-1])) else False for c in range(1,len(pos))] # count of cases where different types of mutations occur at the same position
        if sum(checkConflicts) != 0:
             print "Two types of mutations at the same postion in \"%s\""%(t.sel(m_1,'ID')[0])
        procede1=True
        if procede1:
            # Generate consensus statistics
            h = ";".join(t.sel(m_1,'Mutation'))
            total_count = t.sel(m_1,'Total_count')[0]
            counts_hq = ";".join(map(str,t.sel(m_1,'HQ_mutation_count')))
            total_hq =  ";".join(map(str,t.sel(m_1,'HQ_total_count')))
            
            freqs_hq0 = t.sel(m_1,'Mutation_freq')
            freqs_hq =  ";".join(map(str,freqs_hq0))
            wt_freqs1 = ";".join(map(str,wt_freq(t.sel(m_1,'pos'),freqs_hq0)))
            
            if sum([True for zzz in freqs_hq0 if ((float(zzz) < 0.0) or (float(zzz) > 1.0))])>0:
                print "Frequency value outside [0,1] range for ID=\"%s\""%(t.sel(m_1,'ID')[0]) 
            
            barcode3_existing =   ";".join(map(str,t.sel(m_1,'barcode3_existing'))) # Total count of different BC3 types linked to mutation positions (or for all reads if the reads are all WT)
            barcode3_missing =    ";".join(map(str,t.sel(m_1,'barcode3_missing'))) # Deprecated
            barcode3_all_WTcount = ";".join(map(str,t.sel(m_1,'barcode3_all_WTcount'))) # Number of different BC3 types linked to WT positions, or reads without mutations
            barcode3mut_above1reads = ";".join([str(casesAboveMinimunCount(c,1)) for c in t.sel(m_1,'barcode3_HQ_mut_counts')]) # Total count of different BC3 types represented by above 1 read (at least 2), for reads that include a mutation in each tested position
            barcode3WT_above1reads  = ";".join([str(casesAboveMinimunCount(c,1)) for c in t.sel(m_1,'barcode3_all_WTcounts')])  # Total count of different BC3 types represented by above 1 read (at least 2), for reads that do not include a mutation in each tested position
            barcode3_above1reads    = ";".join([str(casesAboveMinimunCount(c,1)) for c in t.sel(m_1,'barcode3_all_counts')])    # Total count of different BC3 types represented by above 1 read (at least 2), for all reads
            
            # Add pos relative to TSS (translation start site), and i,d labels (insertions/deletions):
            pos_tss = [int(p) - translationStartSite + 1 for p in t.sel(m_1,'pos')]
            for pos_tss_0 in pos_tss:
                if pos_tss_0 <= 0: sys.exit("Err: expected positive TSS, found: \'%i\'"%(pos_tss_0))
            t.ins(m_1,'pos_TSS',pos_tss)
            haplotype_TSS=[]
            for x in range(len(mut)):
                pos0 = pos_tss[x]
                mut0 = mut[x]
                if re.match(r'[A-Za-z]+-',mut0):   mut0=re.sub(r'-','d',mut0)
                elif re.match(r'-[A-Za-z]+',mut0): mut0=re.sub(r'-','i',mut0)
                haplotype_TSS.append("%s%s"%(pos0,mut0))
            h_tss = ";".join(haplotype_TSS)
            
            # Consensus table columns created above: 'Barcode', 'Consensus', 'Consensus_TSS', 'Mutation_freqs', 'Mutation_counts', 'total_count','Positions',
            #             'WT_freqs_in_mutations','barcode3_existing','barcode3mut_above1reads','barcode3WT_above1reads','barcode3_above1reads','barcode3_all_WTcount'
            df=[t.sel(m_1,'ID')[0],h,h_tss,freqs_hq,counts_hq,total_count,len(m_1),
                wt_freqs1,barcode3_existing,barcode3mut_above1reads,barcode3WT_above1reads,barcode3_above1reads,barcode3_all_WTcount]
        else:
            df=[]
            print "skipped ID=\"%s\" - ambiguous mutations"%(t.sel(m_1,'ID')[0])
    
    # Read family contains only WT reads
    elif(len(m_2) > 0):
        # If the data refers to a WT family, then mutations statistics (frequency,count) should include zero values in the input tables. The total count column should include the total count of reads.
        barcode3_existing =        ";".join(map(str,t.sel(m_2,'barcode3_existing'))) # Total count of different BC3 types in read family
        barcode3_missing =         ";".join(map(str,t.sel(m_2,'barcode3_missing'))) # Deprecated
        barcode3mut_above1reads =  ";".join([str(casesAboveMinimunCount(c,1)) for c in t.sel(m_2,'barcode3_HQ_mut_counts')]) # Total count of different BC3 types represented by above 1 read (at least 2)
        barcode3_above1reads =     ";".join([str(casesAboveMinimunCount(c,1)) for c in t.sel(m_2,'barcode3_all_counts')])
        
        total_count = t.sel(m_2,'Total_count')[0]
        freqs_hq =  ";".join(map(str,t.sel(m_2,'Mutation_freq')))
        
        df=[t.sel(m_2,'ID')[0],'WT','WT',0,0,total_count,0,
            freqs_hq,barcode3_existing,'NA',barcode3_above1reads,barcode3_above1reads,barcode3_existing]
    else:
        df=[]
        print "skipped ID=\"%s\""%(t.sel(m_1,'ID')[0] if(len(m_1) > 0) else t.sel(m_2,'ID')[0])
    
    # Add columns: 'unmutatedReads_counts','unmutatedReads_freq'    
    if len(df) > 0:
        if(len(m_2) > 0):
            if len(m_2)!=1: sys.exit('Err: read family should contain a single WT entry for \'%s\''%(df[0]))
            freq_hq2 =  t.sel(m_2,'Mutation_freq')[0]
            count_hq2 = t.sel(m_2,'HQ_mutation_count')[0]
            total_count2 = t.sel(m_2,'Total_count')[0]
            if HQmutations_found:
                if (int(total_count2) != int(df[5])):
                    sys.exit('Mismatch in read counts for \'%s\''%(df[0]))
            df = df + [count_hq2,freq_hq2]
        else:
            df = df + [0,0] # Unmutated read counts are '0' if no WT reads are found in the family
    
    return(df)

# Main function of consensus table generator
if __name__ == '__main__':
    
    cols={'ID':0,'Mutation':1,'Mutation_count':2,'HQ_mutation_count':3,
     'Total_count':4,'HQ_total_count':5,'Mutation_freq':6,
     'barcode3_IDs':7, 'barcode3_HQ_mut_counts':8,'barcode3_existing':9,'barcode3_missing':10,'barcode3_HQ_mut_freq':11,
     'barcode3_all':12,'barcode3_all_counts':13,'barcode3_all_WTcounts':14,'barcode3_all_WTcount':15,'barcode3_missing_all_WTcount':16}
    out_cols=['Barcode', 'Consensus', 'Consensus_TSS', 'Mutation_freqs', 'Mutation_counts', 'total_count','Positions',
              'WT_freqs_in_mutations','barcode3_existing','barcode3mut_above1reads','barcode3WT_above1reads','barcode3_above1reads','barcode3_all_WTcount',
              'unmutatedReads_counts','unmutatedReads_freq']
    
    in1 = sys.argv[1]
    out1 = sys.argv[2]
    translationStartSite = int(sys.argv[3])
    
    t1=open(in1,'r')
    o1=open(out1,'w')
    prev_id=''
    barcode_group=[]
    visited={}
    o1.write("\t".join(out_cols)+"\n")
    for i,r in enumerate(t1):
        if i==0:
            x=r.rstrip().split("\t")
            for y in range(len(x)):
                if cols.get(x[y],"")=="": sys.exit('Column header in the input is missing')
                elif str(cols[x[y]]) != str(y): sys.exit('Unexpected column header found')
        else:
            x=r.rstrip().split("\t")
            if len(x)!=len(cols): sys.exit('Input missing columns')
            if (prev_id != x[cols['ID']]) and (len(barcode_group)>0):
                c = consensus(barcode_group,translationStartSite)
                if len(c) > 0:
                    o1.write("\t".join(map(str,c))+"\n")
                else:
                    pass # print "ID=\"%s\" was skipped"%(prev_id) # Uncomment to check which families were skipped
                barcode_group=[]
                if visited.get(x[cols['ID']],"")!="": sys.exit('Err: read family identifiers in the input should be sorted')
                visited[x[cols['ID']]]=True
            barcode_group.append(x)
            prev_id = x[cols['ID']]
        #if i > 10000: break # Uncomment to make a test run omn the first 10000 lines of the input
    c = consensus(barcode_group,translationStartSite)
    if len(c) > 0:
        o1.write("\t".join(map(str,c))+"\n")
        barcode_group=[]
        t1.close()
        o1.close()
    else:
        pass # print "ID=\"%s\" was skipped"%(prev_id) # Uncomment to check which families were skipped
