# Supplementary material for: De novo mutation rates at the single-mutation resolution in a human HBB gene region associated with adaptation and genetic disease
Source: Genome Res. 2022 Mar;32(3):488–98. doi: 10.1101/gr.276103.121 (PMC8896469; doi:10.1101/gr.276103.121)
Supplement: Supplemental Material [file supp_gr.276103.121_SUPPLEMENTAL_v1.1.zip › fastq-filter_job_3.sh]

#!/bin/sh

# This script runs Trimmomatic and Cutadapt on the raw ".fastq" data to remove potential contaminants and low quality data

option="$1" # SE/PE
adapters_file="$2"
qual_threshold1="$3"
qual_window1="$4"
MINLEN="$5"

########################################################

function assert_ { rc=$?; if [[ $rc != 0 ]]; then echo 'exit !!!!'; exit $rc; fi }

# Remember to change quality encoding options according to your data: 
## Trimmomatic: -phred33 or -phred64
## Cutadapt: --quality-base=64 (phred+33 used by default)

echo "option=$option"

# Run trimming on the single-end data	
if [ $option == 'SE' ]; then
	# SE :
	fq_in1="${6}"
	fq_out1="${7}"
	if [ "$fq_in1" != "$fq_out1" ] && [ -e "$fq_in1" ]; then
		
		cutadapt --format=fastq --match-read-wildcards -b file:"$adapters_file" --times 2 -o "$fq_out1.cutadapt" "$fq_in1"
		assert_
		trimmomatic SE -threads 1 -phred33 \
			      "$fq_out1.cutadapt" \
	              "$fq_out1" \
				  SLIDINGWINDOW:"$qual_window1":"$qual_threshold1" MINLEN:"$MINLEN"
		
		assert_
		rm "$fq_out1.cutadapt"
		assert_
	fi
	
# Run trimming on the paired-end data	
elif [ $option == 'PE' ]; then
	# PE :
	fq_in1="${6}"
	fq_in2="${7}"
	fq_out1="${8}"
	fq_out2="${9}"
	if [ "$fq_in1" != "$fq_out1" ] && [ -e "$fq_in1" ] && \
	   [ "$fq_in2" != "$fq_out2" ] && [ -e "$fq_in2" ]; then
		
		cutadapt --format=fastq --match-read-wildcards -b file:"$adapters_file" -B file:"$adapters_file" --times 2 -o "$fq_out1.cutadapt" -p "$fq_out2.cutadapt" "$fq_in1" "$fq_in2"
		assert_
		trimmomatic PE -threads 1 -phred33 \
			      "$fq_out1.cutadapt" \
		          "$fq_out2.cutadapt" \
			      "$fq_out1" "$fq_out1.unpair" \
			      "$fq_out2" "$fq_out2.unpair" \
				  SLIDINGWINDOW:"$qual_window1":"$qual_threshold1" MINLEN:"$MINLEN"
		
		assert_
		rm "$fq_out1.cutadapt"
		assert_
		rm "$fq_out2.cutadapt"
		assert_
	fi
fi
