# Supplementary material for: De novo mutation rates at the single-mutation resolution in a human HBB gene region associated with adaptation and genetic disease
Source: Genome Res. 2022 Mar;32(3):488–98. doi: 10.1101/gr.276103.121 (PMC8896469; doi:10.1101/gr.276103.121)
Supplement: Supplemental Material [file supp_gr.276103.121_SUPPLEMENTAL_v1.1.zip › sam_to_mutation-list-3.sh]

# A wrapper script for identifying mutated positions in the analyzed reads and their sequencing quality

params_1="$PWD/design/params_1.sh"
params_2="$PWD/design/samples_table.sh"

run_on_slurm=1

#######################################
# Gather pipeline parameter data; check that read mapping step was performed and create output folders

function assert_ { rc=$?; if [[ $rc != 0 ]]; then echo 'exit !!!!'; exit $rc; fi }

. $params_1
assert_
. $params_2
assert_

if [ ! -d "$params_dir_out_1/mapping" ]; then
    exit "Error: not all parameters/files exit"
fi


BC3_min_cutoff=1 #for BC3_min_cutoff in 1; do
outdir="$params_dir_out_1/mutations"
if [ ! -d "$outdir" ]; then mkdir "$outdir"; assert_; fi

#########
# Iterate over analyzed samples to perform mutation identification

for i in ${!title[@]}; do
    title1="${title[i]}"_"idx$i"
    refs1=$(echo "${sort_ref[i]}"";""${sort_refs[i]}" | tr ";" "\n")
    limit_start="${limit_starts[$i]}"
    limit_end="${limit_ends[$i]}"
    seq_pos="${seq_pos[i]}"
    seq_mut="${seq_mut[i]}"
    seq_action="${seq_action[i]}"
    
    echo "limits = $limit_start - $limit_end"
    echo "BC3_min_cutoff = $BC3_min_cutoff"
    
    # Iterate over individual sorted read files to perform mutation identification jobs
    k=0
    for r1 in $refs1; do
        echo "r1 = $r1"
        let k=$k+1
        echo "k = "$k
        r2="$r1"
        if [ $k -eq 1 ]; then r2="$r2.others"; fi 
        
        bam="$params_dir_out_1/mapping/$title1.$r2.bwa.sorted.bam"
        ref1="$params_dir_reference"/"$r1".fa
        echo "bam = $bam"
        echo "ref1 = $ref1"
        
        # Test that all parameters are defined and that input files exist before executing the jobs
        if [ -f "$bam" ] && [ -f $ref1 ]; then
            echo 'Alignment and reference sequence files are found'
            
            if [ ! -z "$limit_start" ] && [ ! -z "$limit_end" ] && [ ! -z "$seq_pos" ] && [ ! -z "$seq_mut" ] && [ ! -z "$seq_action" ] && [ ! -z "$title1" ] && [ ! -z "$bam" ] && [ ! -z "$ref1" ] && [ ! -z "$BC3_min_cutoff" ]; then
                echo 'Parameters found'
                
                # Analyze BC3 with specified sequence(s); '' - analyze all BC3 sequences
                sam_BX_tag='';
                echo "sam_BX_tag = \"$sam_BX_tag\""
                
                # Run the jobs, if '1' is specified; otherwise run the wrapper w/o job execution, to test that input parameters are correct
                if [ $1 -eq 1 ]; then 
                    echo 'OK'
                        
                       sbatch --mem=20000  -N 1 -n 1 --ntasks-per-node=1 \
                                -p hive1d,hive7d,hiveunlim,queen,ckptqueen,ckpthp1d,ckpthp7d,ckpthp31d,ckptdell1d,ckptdell7d,ckptdell31d,preempt1d,preempt7d,preempt31d \
                                -o "$outdir"/"$title1.out" -e "$outdir"/"$title1.err" \
                               --wrap "python sam_to_mutation-list-3.py \\
					--sam_files_path=\"$bam\" \\
					--out_dir=\"$outdir\" \\
					--ref_fasta=\"$ref1\" \\
					--limit_start=\"$limit_start\" \\
				    --limit_end=\"$limit_end\" \\
					--queryAlnMustStartAt0=1 \\
				    --include_BX_tag=\"$sam_BX_tag\" \\
				    --BC3_min_cutoff=\"$BC3_min_cutoff\" \\
					--checkMut_name=\"$seq_mut\" \\
				    --checkMut_pos=\"$seq_pos\" \\
					--checkMut_action=\"$seq_action\"
					"
                       assert_
                fi
            else
                echo 'Error: not all parameters OK'
                exit
            fi
        else
            echo 'Error: not all input files exist'
            exit
        fi
    done
    
    echo '---------'
done
