# Supplementary material for: De novo mutation rates at the single-mutation resolution in a human HBB gene region associated with adaptation and genetic disease
Source: Genome Res. 2022 Mar;32(3):488–98. doi: 10.1101/gr.276103.121 (PMC8896469; doi:10.1101/gr.276103.121)
Supplement: Supplemental Material [file supp_gr.276103.121_SUPPLEMENTAL_v1.1.zip › setting_1-SE.sh]

# A wrapper script for a job organizing analyzed sample parameters in a bash file to be used by the pipeline. For SE input.

in1=design/samples_table.txt
in2=design/factors_table.txt
out1=design/samples_table.sh

python mapper_write-SE-or-PE-list_11.py --input_table $in1 --output_script $out1 --factors_table $in2 --SE
