# Supplementary material for: De novo mutation rates at the single-mutation resolution in a human HBB gene region associated with adaptation and genetic disease
Source: Genome Res. 2022 Mar;32(3):488–98. doi: 10.1101/gr.276103.121 (PMC8896469; doi:10.1101/gr.276103.121)
Supplement: Supplemental Material [file supp_gr.276103.121_SUPPLEMENTAL_v1.1.zip › tb2.py]

import copy
import collections
import itertools
import sys

# A collection of helper functions to perform operations on table-like input arrays

class tables:
    def __init__(self):
        pass
    
    # A function to merge columns of two tables by common key value of each row 
    # The function assumes that the first column in each table x and y are the keys
    
    '''
    Example of using this function:
    
    ####    
    from tb2 import tables
    	t=tables()
    	x=[['x',1,2],['y',3,4],['z',5,6]]
    	y=[['z',11,21,61],['x',31,41,21],['w',51,51,11],['q',01,31,11]]
    	t.merge(x,y,3,4)
    ####
        
    Expected output:
    [[['y', 3, 4, None, None, None, None]], ['x', 1, 2, 31, 41, 21], ['z', 5, 6, 11, 21, 61], [['q', None, None, 1, 31, 11]], [['w', None, None, 51, 51, 11]]]
    '''    
    def merge(self,x,y,ncolx0,ncoly0,NA=0,x_notEmpty=True):

        # Both input tables non-empty, merging data
        if (len(x) > 0) and (len(y) > 0):
            x_=copy.deepcopy(x) # [[x1,x2,..xn],[x1,x2,..xn],...]
            y_=copy.deepcopy(y) # [[y1,y2,..yn],[y1,y2,..yn],...]
            
            # Check that input tables have expected column number
            for i in range(len(x_)):
                if len(x_[i]) != ncolx0: sys.exit("Err1: expected constant column number in the first input table\n")
            for i in range(len(y_)):
                if len(y_[i]) != ncoly0: sys.exit("Err2: expected constant column number in the second input table\n")
            if ncolx0==ncoly0:
                u=1
                for i in range(len(x_)): x_[i].append(0)
            else: u=0
            
            result=collections.defaultdict(list)
            
            for item in itertools.chain(x_,y_):
                result[item[0]].append(item)
            r=[list(itertools.chain.from_iterable(value)) for value in result.values()] # Create an array of: [key1,val1a,val1b..,key2,val2a,val2b]
            r2=[]
            
            # Check data per row of the merged tables; append "NA" for missing values
            for i in range(len(r)):
                # Key value appears in both table, merging columns
                if len(r[i])==(ncolx0+ncoly0+u): # [key1,val1a,val1b,...,key2,val2a,val2b]
                    r2.append(r[i][:ncolx0]+r[i][(ncolx0+1+u):])
                    
                # Key value appears only in the first table, appending "NA" for the values from the second table
                elif len(r[i])==ncolx0+u:
                    r2.append(r[i][:ncolx0]+[NA for j in range(ncoly0-1)])
                
                # Key value appears only in the second table, appending "NA" for the values from the first table    
                elif len(r[i])==ncoly0:
                    r2.append([r[i][0]]+[NA for j in range(ncolx0-1)]+r[i][1:])
                
                else:
                    print r[i]
                    sys.exit('Err3: unexpected column number in merged data\n')
                
            return(r2)
        
        # First table is non-empty, append "NA" to the second table columns    
        elif (len(x) > 0):
            x_=copy.deepcopy(x) # [[x1,x2,..xn],[x1,x2,..xn],...]
            for i in range(len(x_)):
                if len(x_[i]) != ncolx0: sys.exit("Err1: expected constant column number in the first input table\n"")
            for i in range(len(x_)):
                for j in range(ncoly0-1): x_[i].append(NA)
            return x_
        
        # Second table is non-empty, append "NA" to the first table columns    
        elif (len(y) > 0):
            if x_notEmpty: sys.exit("Err4: found data in the first table, expected to be empty\n")
            y_=copy.deepcopy(y) # [[y1,y2,..yn],[y1,y2,..yn],...]
            for i in range(len(y_)):
                if len(y_[i]) != ncoly0: sys.exit("Err2: expected constant column number in the second input table\n")
            y__ = []
            for i in range(len(y_)):
                x1 = [y_[i][0]]
                x3 = y_[i][1:]
                x2 = [ NA for j in range(ncolx0-1)]
                y__.append(x1+x2+x3)
            return(y__)
            
        else:
            return []

class tb:
    # Create a new object containing input data
    # 'cols' should be a hash table of names and indices, that looks like: {'column_name_1':0,'column_name_2':1,'column_name_3':2, ...}
    def __init__(self,cols):
        self.cols=copy.deepcopy(cols)
    
    # Return all values non-equal to the input string from specified column    
    def ne(self,x,col,val1):
        y=[]
        for i in range(len(x)):
            if x[i][self.cols[col]] != val1:
                y.append(x[i])
        return(y)
    
    # Return all values equal to the input string from specified column
    def eq(self,x,col,val1):
        y=[]
        for i in range(len(x)):
            if x[i][self.cols[col]] == val1:
                y.append(x[i])
        return(y)
    
    # Return values from specified column
    def sel(self,x,col):
        return([x[z][self.cols[col]] for z in range(len(x))])
    
    # Append new column to the table
    def ins(self,x,col,vals):
        self.cols[col]=len(self.cols)
        for i in range(len(x)):
            x[i].append(vals[i])
        return(x)
    
    # Sort table by values in the specified column
    def sort(self,x,col):
        y=self.sel(x,col)
        idxs=sorted(range(len(y)),key=y.__getitem__)
        z=[]
        for i in idxs:
           z.append(x[i])
        return(z)
