# Supplementary material for: De novo mutation rates at the single-mutation resolution in a human HBB gene region associated with adaptation and genetic disease
Source: Genome Res. 2022 Mar;32(3):488–98. doi: 10.1101/gr.276103.121 (PMC8896469; doi:10.1101/gr.276103.121)
Supplement: Supplemental Material [file supp_gr.276103.121_SUPPLEMENTAL_v1.1.zip › trim7.sh]

# A wrapper script for trimming reads (separating gene sequence from the 5' and 3' barcodes) and removing reads with bad barcodes

params_1="$PWD/design/params_1.sh"
params_2="$PWD/design/samples_table.sh"

########################################################
# Gather pipeline parameter data and check that relevant parameters are non-empty strings and create output folders

function assert_ { rc=$?; if [[ $rc != 0 ]]; then echo 'exit !!!!'; exit $rc; fi }

. "$params_1"
assert_
. "$params_2"
assert_

if [ ! -d "$params_dir_out_1" ] || [ ! -d "$params_dir_out_1/filtered" ] || [ ! -n "${is_SE+1}" ]; then
    exit "Error: not all parameters/files exit"
fi

#########
# Execute trimming jobs on each analyzed sample
for i in ${!title[@]}; do

    # Read in sample parameters needed for the job
    title1="${title[i]}"_"idx$i"
    assert_
    prefix1="$params_dir_out_1/filtered/$title1"
    if [ $is_SE == 0 ]; then
        f1=$prefix1.assembled.filtered.fastq
    else
        f1=$prefix1.filtered.fastq
    fi
    
    size_f1="${size_f[$i]}"; assert_
    size_r1="${size_r[$i]}"; assert_
    read_seq="${read_seq[$i]}"; assert_
    read_pos="${read_pos[$i]}"; assert_
    read_action="${read_action[$i]}"; assert_
    
    echo "fastq = $f1"
    echo "size_f = $size_f1"
    echo "size_r = $size_r1"
    echo "read_seq = $read_seq"
    echo "read_pos $read_pos"
	
    # Check that input file exists	
    if [ -f "$f1" ]; then
        echo 'Input files are found'
        
        # Run the jobs, if '1' is specified; otherwise run the wrapper w/o job execution, to test that input parameters are correct
        if [ $1 -eq 1 ]; then
            sbatch --output="$f1.trimmed.out" --error="$f1.trimmed.err" --time=120 -N1 -n1 --ntasks-per-node=1 \
				-p hive1d,hive7d,hiveunlim,queen,ckptqueen,ckpthp1d,ckpthp7d,ckpthp31d,ckptdell1d,ckptdell7d,ckptdell31d,preempt1d,preempt7d,preempt31d \
                --wrap "python trim7.py \"$f1\" \"$f1.trimmed\" \"$size_f1\" \"$size_r1\"   \"$read_seq\" \"$read_pos\" \"$read_action\""
        fi
    else
        echo 'Not all files exist'
    fi
    
    echo "------------------"
done
