# Supplementary material for: De novo mutation rates at the single-mutation resolution in a human HBB gene region associated with adaptation and genetic disease
Source: Genome Res. 2022 Mar;32(3):488–98. doi: 10.1101/gr.276103.121 (PMC8896469; doi:10.1101/gr.276103.121)
Supplement: Supplemental Material [file supp_gr.276103.121_SUPPLEMENTAL_v1.1.zip › design/factors_table.txt]

sample	reference_size	size_f	size_r	limit_starts	limit_ends	seq_pos	seq_mut	seq_action	read_seq	read_pos	read_action	sort_pos	sort_nucl	sort_refs	sort_ref	sort_match
Exp	112	18	9	15,31	15,84	15	-G	exclude	ACGTTGT|ACGTAGT,CGTG	15|15,-6	include,include	63,64,65,66,67,68;63,64,65,66,67,68	C,G,T,T,A,C;T,G,T,C,A,A	HBB;HBD	HBB	0.8
Cont	112	18	9	15,31	15,84	15	-G	exclude	CTCCTGT|CTCCAGT,ATAC	15|15,-6	include,include	63,64,65,66,67,68;63,64,65,66,67,68	C,G,T,T,A,C;T,G,T,C,A,A	HBB;HBD	HBB	0.8
