# Supplementary material for: De novo mutation rates at the single-mutation resolution in a human HBB gene region associated with adaptation and genetic disease
Source: Genome Res. 2022 Mar;32(3):488–98. doi: 10.1101/gr.276103.121 (PMC8896469; doi:10.1101/gr.276103.121)
Supplement: Supplemental Material [file supp_gr.276103.121_SUPPLEMENTAL_v1.1.zip › design/params_1.sh]

### Activate Conda module ############
. /path/to/miniconda2/etc/profile.d/conda.sh
conda activate modules3
#############################

# Set work directories
params_adapters_1="$PWD/wildcard_adapters_1.fa"
params_dir_out_1='/data/home/My_experiment/out1'
params_dir_reference='/data/home/My_experiment/seqs'

# Set run parameters
params_ninimum_fastq_size_1=80
is_SE=0
TSS=1
