# Supplementary material for: De novo mutation rates at the single-mutation resolution in a human HBB gene region associated with adaptation and genetic disease
Source: Genome Res. 2022 Mar;32(3):488–98. doi: 10.1101/gr.276103.121 (PMC8896469; doi:10.1101/gr.276103.121)
Supplement: Supplemental Material [file supp_gr.276103.121_SUPPLEMENTAL_v1.1.zip › design/Readme_design.md]

This folder contains parameter files needed for the pipeline to run. 

**The current files are examples**, remember to update their contents with data relevant to your project before running the pipeline!

For further information on parameter files refer to the "Parameter_file_preparation" guide.
