# Supplementary material for: De novo mutation rates at the single-mutation resolution in a human HBB gene region associated with adaptation and genetic disease
Source: Genome Res. 2022 Mar;32(3):488–98. doi: 10.1101/gr.276103.121 (PMC8896469; doi:10.1101/gr.276103.121)
Supplement: Supplemental Material [file supp_gr.276103.121_SUPPLEMENTAL_v1.1.zip › more_scripts/Readme_joining.md]

This folder contains parameter file used by the pipeline to join partial ".fastq" files before analyzing them.

**This file is an example**, remember to update its contents with data relevant to your project before running the pipeline!
