# Supplementary material for: De novo mutation rates at the single-mutation resolution in a human HBB gene region associated with adaptation and genetic disease
Source: Genome Res. 2022 Mar;32(3):488–98. doi: 10.1101/gr.276103.121 (PMC8896469; doi:10.1101/gr.276103.121)
Supplement: Supplemental Material [file supp_gr.276103.121_SUPPLEMENTAL_v1.1.zip › more_scripts/samples_table_0.txt]

pair	sample	file
1	Exp	/data/home/Raw_Data/1_S1_L001_R1_001.fastq.gz
1	Exp	/data/home/Raw_Data/1_S1_L001_R2_001.fastq.gz
2	Exp	/data/home/Raw_Data2/1_S1_L001_R1_001.fastq.gz
2	Exp	/data/home/Raw_Data2/1_S1_L001_R2_001.fastq.gz
1	Cont	/data/home/Raw_Data/2_S2_L001_R1_001.fastq.gz
1	Cont	/data/home/Raw_Data/2_S2_L001_R2_001.fastq.gz
2	Cont	/data/home/Raw_Data2/2_S2_L001_R1_001.fastq.gz
2	Cont	/data/home/Raw_Data2/2_S2_L001_R2_001.fastq.gz
